# Supplementary material for: Immune Response of Senegalese Sole against Betanodavirus Mutants with Modified Virulence
Source: Pathogens. 2021 Oct 27;10(11):1388. doi: 10.3390/pathogens10111388 (PMC8621919; doi:10.3390/pathogens10111388)
Supplement: Supplementary file 1 [file pathogens-10-01388-s001.zip › TableS1.xlsx]

## Sheet: Tabla
Pathway	Genes	wt160				r3073				r3093				r1408-1412
		2 dpi		3 dpi		2 dpi		3 dpi		2 dpi		3 dpi		2 dpi		3 dpi
		Mean	±SD	Mean	±SD	Mean	±SD	Mean	±SD	Mean	±SD	Mean	±SD	Mean	±SD	Mean	±SD
Viral recognition	mda5	-	-	1,608	0,958	-	-	1,085	0,561	-	-	1,616	0,639	-	-	1,011	0.755
	dhx58	2.249	1,188	3,831	0,759	2,388	1,384	3,285	0,972	2,169	1,000	4,099	0,836	1,934	0.76	3,474	0.473
	tlr3	-	-	1.23	0,582	-	-	-	-	-	-	1,446	0,486	1,008	0,516	1,235	0.355
Regulation of type I interferon (IFN)-dependent immune responses	irf3	2.513	1,001	3,374	0,924	2,309	1,113	3,032	1,036	1,896	0.83	3,793	0,599	2,535	0.54	3,551	0.85
	irf7	1,520	0,556	2,975	0,749	1,270	0,987	2,146	0,872	1,562	0,648	3,399	0,888	1,038	0,638	2,637	0.388
JAK-STAT cascade	stat1_v1	1.886	0.94	3.47	0,650	2,258	1.94	3,157	0,885	1,988	0.85	3,657	0,731	1,898	0.592	3,140	0.474
	stat1_v2	-	-	1,849	0,847	1,280	0,906	1,903	0,904	-	-	2,088	0,570	1,145	0,239	1,726	0.373
	socs1	-	-	2.75	1,157	-	-	2,014	1,099	-	-	3,069	1,140	-	-	2,802	0.883
	il10rb	1,005	0,637	2.13	0,677	1,045	0,697	1,988	0,622	-	-	2,376	0,580	-	-	1,959	0.357
	il17rc	-	-	-	-	-	-	-1,040	0,561	-	-	-1,278	0,813	-	-	-	-
Interferon signaling	isg15	4,258	1,435	6,467	0,645	3,636	1,957	5,875	1,312	3,570	1,318	6,681	1,016	3,376	1.09	6,099	0.523
	isg12	1,780	1,062	3,760	0,586	2,135	1,137	3,190	0,707	1,577	0.874	4,020	0,810	2,955	0.714	4,071	0.389
	gig1	3,663	0.576	4,810	1,040	-	-	4,364	0,871	-	-	5.12	1,136	2,829	0.988	4,935	0.533
	ifit1	3,683	0.98	5,502	0,768	3,674	1,450	5,602	1,120	3,403	0.956	5,842	0,696	3,329	0.98	5,109	0.312
	ifi44	2,209	1,369	4,051	0,731	2,141	1,500	3,657	0,867	2,113	1,120	4,213	0,725	2,503	0.293	3,942	0.621
	vlig	-	-	1,820	0,763	-	-	2,100	0,999	-	-	1,294	0,536	-	-	-	-
	mx	3,382	1,379	5,171	0,945	3,233	1,776	4,701	1,459	3,021	1,197	5,239	0,925	3,369	0.845	4,857	0.698
	parp12	1,511	0,774	2,340	0,748	1,441	0,823	2,163	0,655	1,412	0,579	2,611	0,426	1,359	0,591	2,147	0.407
	pkr	-	-	2,164	0,621	1,038	0,613	1,883	0,688	1,250	0,563	2.16	0,600	-	-	1,798	0.235
Antigen processing and presentation	mhc-ii	-	-	-	-	-	-	-	-	-	-	1,126	0,236	-	-	-	-
Protein ubiquitination	herc4	3,392	1,186	5,145	1,147	3,210	1,670	4,439	1,178	2,888	1,039	5,538	0,751	3,079	0.983	4,812	0.793
	herc5	3,191	1,180	4,182	0,591	3,147	1,537	3,683	1,276	2,635	1,064	4,717	0,586	3,042	0.859	4,384	0.477
	usp18	2,035	0.804	2,520	0,864	1,957	0.91	2,500	0,639	1,826	0.701	2,954	0,503	2,102	0.498	2,712	0,401
	ube1	1,558	1,192	1,827	0,960	1,659	0.937	1,199	0,868	-	-	2,000	1,285	1,584	0.476	1,494	1.013
	rnf213_alpha	1,617	1,032	2,749	0,828	1,684	1,179	2,555	1,007	1,347	0.844	3,059	0,551	1,801	0.581	2,520	0.654
	rnf213_beta	2,037	1,545	2,056	0,890	1,578	1,005	1,378	1,203	-	-	2,553	1,020	2.36	0.854	2,936	1.075
	gilt	-1,726	0,695	-	-	-	-	-	-	-	-	-	-	-	-	-	-
	magel2	-1,746	0,097	-	-	-	-	-	-	-	-	-	-	-	-	-	-
Virus responsive genes	llec-2	-	-	-	-	-1,982	0,505	-	-	-	-	-	-	-	-	-	-
	lgals3bp	-	-	2,499	0,875	1,120	0,844	2,035	0,948	-	-	2,664	0,963	1,413	0,313	2,301	0.419
	skin mucus lectin	-	-	-	-	-1,692	1,062	-	-	-	-	-	-	-	-	2,238	1.362
	lgals9	-	-	2,749	0,791	-	-	2,428	0,859	1,017	0,853	2,909	0,782	1,063	0,469	-	-
	rtp3_v1	3,676	1,604	6,793	0,951	3,281	2,036	5,978	0,390	3,707	1,441	6,806	1,049	3,429	0.999	6,540	0.39
	rtp3_v2	2,915	0.73	3,932	0,644	2,830	1,393	3,347	0,711	2,822	0.843	4,393	0,646	2,516	0.886	3,701	0.439
	sacs	2,951	1,108	4,967	0,795	2,794	1,426	4,524	1,080	2,583	1,096	5,117	0,970	2,187	0.89	4,521	0.505
	trim21	3,612	0.917	4,272	0,414	3,173	1,622	3.78	1,046	3,290	0.988	4,917	0,620	3,105	1.01	4,399	0.31
	trim39	3,402	1,186	5,197	0,765	3,159	1,421	4,282	1,058	3,147	1,027	4,923	0,703	3,255	0.849	4,596	0.386
	igvset	2,738	1,653	4,759	1,005	2,807	1,658	3,679	1,464	2,446	1,372	4,917	1,071	3,318	0.459	4,584	0.6
	vhsv-ip	2,111	1,192	3,621	0,827	2,395	1,280	3,720	0,712	1,783	1,024	3,732	0,741	2,666	0.453	3,559	0.521
	litaf	-	-	-	-	1,536	0,886	1,315	0,289	-	-	-	-	-	-	-	-
	trypan-parp-mdp	-	-	-	-	-	-	-1,100	0,699	-	-	-	-	-	-	-	-
	zf-c3h7a	1,364	0,829	2,096	0,581	1,032	0,624	1,194	0,699	-	-	1,702	0,516	1,531	0,456	-	-
	zf-a89	-	-	-	-	-3,268	0,573	-	-	-	-	-	-	-	-	-	-
	nans	-	-	-	-	-	-	-	-	-	-	-	-	-	-	1,154	0.723
Complement	c3	-	-	-	-	-	-	-	-	-	-	-	-	2,752	1,988	-	-
	cfhr3_v1	-	-	-	-	-	-	-	-	-	-	-	-	2,053	1,372	-	-
Regulation of inflammatory response	jfccl4	-	-	2,089	0,950	-	-	1,370	0,439	-	-	1,996	1,854	-	-	1,538	0.598
	ccl19-l1	-	-	3,540	1,183	-	-	2,605	1,451	-	-	3,961	1,191	-	-	2,327	1.583
	cxcl14	-	-	-	-	-	-	-	-	-	-	-	-	-	-	-1,338	0.521
	ccl-c5a	1,972	1,972	3,161	0,667	1,695	1,696	2,281	1,258	-	-	3,242	0,918	1,862	0.666	2,450	1.121
	cck	2,306	0.894	3,253	0,594	1,919	1,589	2,353	1,227	1,763	1,427	3,223	0,890	2,210	0.628	2,563	1.07
	ebi3	1,011	0,667	2,119	0,838	-	-	-	-	-	-	2,227	0,954	-	-	1,908	0.604
Immune system effectors	mpeg1	-	-	1,368	0,604	-	-	-	-	-	-	1,190	0,779	1,161	0,383	1,546	0.766
	znfx1	3,953	1,160	5,778	0,598	2,558	1,488	4,575	0,953	2,512	1,164	5,603	1,143	3,286	1,170	5,583	0.582
	cd200	1,044	0,562	2,535	0,476	-	-	1,823	0,593	-	-	2,815	0,632	-	-	2,540	0.343
Regulation of T-cell proliferation	apod	-	-	-	-	-	-	-	-	-	-	-	-	-	-	3,94	1.565
	timd4	1,204	0,976	2,711	0,528	-	-	1,957	0,744	-	-	2,384	0,944	1,669	0,387	2,502	0.6
	eomes	-	-	-	-	-	-	-	-	-	-	-	-	1,680	0,873	-	-
Proteolysis and apoptosis	ctsl1	-	-	1,121	0,219	-	-	-	-	-	-	-	-	-	-	-	-
	ctsz	-2,819	0,866	-	-	-2,655	0,999	-	-	-2,531	0,991	-	-	-	-	-	-
	birc5	-2,066	0,436	-	-	-1,504	0,794	-	-	-	-	-	-	-	-	-	-
C-jun n-terminal kinase	c-mos	-	-	-	-	-	-	-	-	-	-	-	-	1,839	0,631	-	-
	mapkbp1	-	-	-	-	-	-	-	-	-	-	-	-	1,121	0,502	-	-
